# Supplementary material for: A Knock-In Npm1 Mutation in Mice Results in Myeloproliferation and Implies a Perturbation in Hematopoietic Microenvironment
Source: PLoS One. 2012 Nov 30;7(11):e49769. doi: 10.1371/journal.pone.0049769 (PMC3511491; doi:10.1371/journal.pone.0049769)
Supplement: Table S1 — Updated defined gene sets for GSEA. (XLS) [file pone.0049769.s003.xls]

## Sheet: Sheet1
Supplemental Table S1.
CXCR4 Interaction Signature	CXCL12 Interaction Signature	Cancer	Cell cycle	Cell death	Cell morphology	Cell-to-cell signaling and interaction	Cellular compormise	Cellular development	Cellular function and maintenance	Cellular growth and proliferation	Cellular movement	Connective tissue development and function	Hematological disease	Hematological system development and function	Hematopoiesis	Immune cell trafficking	Inflammatory response	Lymphoid tissue structure and development	Skeletal and muscular system development and function	Tissue development	Tissue morphology
From IPA: http://www.ingenuity.com/	From IPA: http://www.ingenuity.com/	From IPA: http://www.ingenuity.com/	From IPA: http://www.ingenuity.com/	From IPA: http://www.ingenuity.com/	From IPA: http://www.ingenuity.com/	From IPA: http://www.ingenuity.com/	From IPA: http://www.ingenuity.com/	From IPA: http://www.ingenuity.com/	From IPA: http://www.ingenuity.com/	From IPA: http://www.ingenuity.com/	From IPA: http://www.ingenuity.com/	From IPA: http://www.ingenuity.com/	From IPA: http://www.ingenuity.com/	From IPA: http://www.ingenuity.com/	From IPA: http://www.ingenuity.com/	From IPA: http://www.ingenuity.com/	From IPA: http://www.ingenuity.com/	From IPA: http://www.ingenuity.com/	From IPA: http://www.ingenuity.com/	From IPA: http://www.ingenuity.com/	From IPA: http://www.ingenuity.com/
ACVRL1	3,4-dichloroisocoumarin	ABL1	2-dimethylamino-4,5,6,7-tetrabromo-1H-benzimidazole	2-deoxy-D-ribose 1-phosphate	5-azacytidine	9-cis-retinoic acid	BBC3	2-cyano-3,12-dioxoolean-1,9-dien-28-oic acid	4-cresol	2-nitrotoluene	5-fluorouracil	ACHE	BTK	2-cyano-3,12-dioxoolean-1,9-dien-28-oic acid	2-cyano-3,12-dioxoolean-1,9-dien-28-oic acid	BCAR1	AGER	ACHE	ACHE	ACHE	5-fluorouracil
ADA	5-azacytidine	BCR	AKT1	5-fluorouracil	ABL1	ADP	CDKN2A	2-dimethylamino-4,5,6,7-tetrabromo-1H-benzimidazole	5-fluorouracil	3,3',4,4'-tetrachloroazobenzene	AFAP1L1	ADAR	CSF3	2-nitrotoluene	2-nitrotoluene	CCR1	ATP	ADAR	ADAR	ADAR	ABCB1
ADRBK2	ACAN	BTK	ATM	6-mercaptopurine	ADAR	AGER	CpG oligonucleotide	2-nitrotoluene	AGER	4-cresol	AIRE	AXL	CSF1	3,3',4,4'-tetrachloroazobenzene	3,3',4,4'-tetrachloroazobenzene	CSF2	BCAR1	AXL	AXL	AXL	Abcb1b
Akt	ACOX1	CSF3	AURKB	9,10-dimethyl-1,2-benzanthracene	ARHGAP1	ANGPT1	CTLA4	3,3',4,4'-tetrachloroazobenzene	ALOX15	5-azacytidine	AKT1	CD44	DOK1	4-cresol	4-cresol	CXCL12	CCR1	CD44	CD44	BCR	ABL1
AKT1	ACP5	CSF1	BAX	A23187	ARID3A	ATP	pentostatin	4-cresol	APOE	5-fluorouracil	ANGPT1	CLEC11A	DOK2	5'-methylthioadenosine	5'-methylthioadenosine	EDN1	CSF2	CLEC11A	CLEC11A	BTK	ADD1
Alp	ACTA2	DOK1	BCL2	ABCC4	ARID4A	BDNF	RIPK1	5'-methylthioadenosine	ATG7	7,8-dihydro-7,8-dihydroxybenzo(a)pyrene 9,10-oxide	batimastat	EIF2AK2	EIF2AK1	5-azacytidine	5-azacytidine	FHL2	CXCL12	EIF2AK2	EIF2AK2	Ca2+	ADD2
ANKS1B	ADAM10	DOK2	BCL2L1	ABL1	ARID4B	BMI1	TNFRSF1A	5-fluorouracil	ATP	9-cis-retinoic acid	BB-10010	ETV6	IKBKB	5-fluorouracil	5-fluorouracil	HGF	EDN1	ETV6	ETV6	CCL20	ADD3
ANXA1	ADCY	EGFR	BIRC5	actinomycin	ASXL1	BTK	TNFRSF1B	7,8-dihydro-7,8-dihydroxybenzo(a)pyrene 9,10-oxide	BAX	ABL1	BCAR1	FLT3LG	IL10	7,8-dihydro-7,8-dihydroxybenzo(a)pyrene 9,10-oxide	8-bromo-cAMP	HIF1A	FHL2	FLT3LG	FLT3LG	CD2	AFF1
APP	ADRB3	EIF2AK1	CCL3	actinomycin D	ATF2	Ca2+	TP53	8-bromo-cAMP	BCL2L11	ACHE	BDNF	FST	IL4	8-bromo-cAMP	9-cis-retinoic acid	IFNG	HGF	FST	FST	CD5	AHSP
AREG/AREGB	AFP	FOXO3	CCNE1	ADA	ATF4	CASP3	TRAF2	ABI1	BDNF	actinomycin	CCL2	HOXA5	KITLG	9-cis-retinoic acid	ABCB1	IGFBP3	HIF1A	HOXA5	HOXA5	CD58	APEX2
ARRB2	Akt	HOXA9	CCNE2	adenosine	ATF7	CCL3		ABL1	BMF	ADIPOQ	CCL3	hyaluronic acid	MAP2K7	ABCB1	Abcb1b	JAK2	HMGB1P1	hyaluronic acid	hyaluronic acid	CD44	APOE
ASCL2	AKT1	IKBKB	CDK2	ADORA2A	B4GALT1	CCL4		acadesine	BMP4	AFAP1L1	CCL4	IFNG	MECOM	Abcb1b	ABI1	L-arginine	IFNG	IFNG	IFNG	cholesterol	ARHGDIA
aspirin	Alp	IL10	CDKN1A	ADRB1	BCR	CCL13		ACHE	Ca2+	AG490	CCL5	IL3	MYC	ABI1	ABL1	MIF	IGFBP3	IL3	IL3	CLEC11A	ARHGDIB
ATP	Alpha catenin	IL18	CDKN1B	advanced glycation end-products	BLM	CCL19		actinomycin	CCL3	AKT1	CCL13	Il3	PIK3R1	ABL1	acadesine	MMP9	IRF8	Il3	Il3	CSF2	ARID3A
ATP-gamma-S	ANKRD12	IL4	CDKN1C	AG490	BLNK	CCL20		ADAM17	CCL4	aldosterone	CCL19	IL6	PTPN11	acadesine	ACHE	NRG1	JAK2	IL6	IL6	CSF1	ARID4A
B2M	ANKS1B	KITLG	CSF2	AGER	BMI1	CCL21		ADAMTS7	CCR9	androstenediol	CCL20	IL7	RAC2	ACHE	actinomycin	OLR1	L-arginine	IL7	IL7	CXCL9	ARID4B
BACH1	ANXA2	MAP2K7	CSF3	AGT	CARD11	CCL25		ADAR	CD79B	arsenic trioxide	CCL21	IL11	RB1	actinomycin	ADAM17	PDGFRA	MIF	IL11	IL11	CXCL10	ARID5B
BAX	Ap1	MAPK8	CSF1	AHSP	CBFA2T3	CCR2		ADIPOQ	CDKN1B	ATG7	CCL22	IL6R	RPS6	ADAM17	ADAMTS7	PDGFRB	MMP9	IL6R	IL6R	CXCL12	ARNTL
BCR	APC	MECOM	CSNK2A1	AKT1	CCND1	CD2		AFAP1L1	CDKN2A	AXIN1	CCL25	IL6ST	RPS19	ADAMTS7	ADAR	PGF	MSR1	IL6ST	IL6ST	CXCR3	ASXL1
BDNF	APO2.7	MEIS1	CSNK2A2	androstenediol	CCND2	CD4		AG490	CLEC11A	BCL2	CCL3L1/CCL3L3	KITLG	sirolimus	ADAR	ADD1	simvastatin	NRG1	KITLG	KITLG	dexamethasone	ATF4
Beta Arrestin	APP	MLL	CTNNB1	anisomycin	CCND3	CD47		AKT1	CREBBP	BCL2L1	CCR1	LFNG	STAT3	ADD1	ADD2	telmisartan	OLR1	LFNG	LFNG	DLL1	ATG7
beta-estradiol	ARAF	MLLT1	CXCL12	APAF1	CD4	CD58		AKT2	CSF3	BCR	CCR2	MCL1	TP53	ADD2	ADD3	TNF	P2RX7	MCL1	MCL1	dODN 2006	ATM
bevacizumab	ARPC4	MLLT3	cyclophosphamide	ATF7	CD22	CD3E		aldosterone	CXCL12	benzo(a)pyrene	CCR3	MERTK	TRAF3	ADD3	ADIPOQ	valproic acid	PDGFRA	MERTK	MERTK	E2F1	atorvastatin
bortezomib	ATRX	MYC	DETA-NONOate	ATM	CD34	CDKN1B		ALOX15	CXCR4	beta-estradiol	CCR4	PECAM1	VASP	ADIPOQ	ADP	VEGFA	PDGFRB	PECAM1	PECAM1	EIF2AK2	B2M
bryostatin 1	ATXN3	PBX1	DKK1	atorvastatin	CD247	cholesterol		androstenediol	cytochalasin D	BIRC5	CCR9	PML		ADP	AFAP1L1		PGF	PML	PML	ELN	BAK1
bucladesine	AVP	PIK3R1	E2F1	ATP	CD3E	CSF2		APAF1	DETA-NONOate	BLM	CD4	RARA		AFAP1L1	AFF1		simvastatin	RARA	RARA	ETV6	BAX
buthionine sulfoximine	AXL	RAC2	E2F2	BAD	CD3G	CSF3		ARID4A	dexamethasone	BLNK	CD28	THPO		AFF1	AG490		SRC	THPO	THPO	FLT3LG	BBC3
butyric acid	BAD	RAF1	E2F4	BAK1	CD5L	CXCL9		ARID4B	ERG	BMP2	CD38	TNF		AG490	AGER		telmisartan	TNF	TNF	FN1	BCL2
C-X-C CHEMOKINE RECEPTOR	BAX	RB1	E2F5	BAX	CD79A	CXCL10		arsenic trioxide	FANCC	BMP3	CD69			AHSP	AHSP		TNF			FST	BCL10
Ca2+	Bay 11-7082	sirolimus	EGF	BBC3	CD79B	CXCL12		atorvastatin	FLT3LG	BMP4	CD40LG			AIRE	AKT1		valproic acid			HOXA5	BCL11A
CALCA	BCAR1	SRC	EGFR	BCL2	CD8A	CXCR3		AXIN1	FOXO3	BMP7	CD44			AKT1	AKT2		VEGFA			hyaluronic acid	BCL11B
CAMP	BCL2	STAT3	EPO	BCL11B	CDK2	cytochalasin D		AXL	FOXO4	BNIP3L	cholesterol			AKT2	aldosterone					ICAM1	BCL2L1
CCL2	BCL2L1	TNF	EPOR	BCL2A1	CDK4	DETA-NONOate		BAIAP2	GAB2	BTG1	CSF2			aldosterone	ALOX15					Ifna	BCL2L11
CCL4	BCL3	TP53	FANCC	BCL2L1	CDK6	dexamethasone		BAX	histamine	BTK	CSF3			ALOX15	androstenediol					IFNB1	BCR
CCL5	beta-estradiol	TRAF3	FGF2	BCL2L11	CEBPA	E4F1		BBC3	HMGB3	Ca2+	CSF1			androstenediol	ANGPT1					IFNG	benzene
CCND1	bevacizumab	VASP	FLT3LG	benzo(a)pyrene	CEBPE	ELN		BCHE	HMGB1P1	CALCB	CSF3R			ANGPT1	APAF1					IL3	beta-estradiol
CCR2	BMP1		FOS	benzyloxycarbonyl-Leu-Leu-Leu aldehyde	chloride	epinephrine		BCL2	HOXB4	CBFB	CXCL3			APAF1	APEX2					Il3	BHLHE40
CCR5	BMPR2		FOXO3	beta-estradiol	cholesterol	EPO		BCL11B	IFNA2	CBL	CXCL9			APEX2	APOE					IL6	BIK
CD14	bortezomib		GATA1	BI1511	COL10A1	etoposide		BCL2L1	IFNB1	CCL2	CXCL10			APOE	ARHGAP1					IL7	BIRC5
CD28	CA2		HIPK2	BID	CREBBP	F2		BCL2L11	IFNG	CCL3	CXCL11			ARHGDIA	ARHGDIA					IL11	BLK
CD3	Ca2+		HOXB3	BIRC5	CSNK2A1	F2R		BCR	IKZF1	CCL4	CXCL13			ARHGDIB	ARHGDIB					IL13	BLM
CD4	CANX		HOXB4	BLM	CXCL9	FANCC		BDNF	IKZF3	CCL20	CXCL12			ARID3A	ARID3A					IL15	BLNK
CD40LG	CBL		hydroxyurea	BMF	CXCL10	FAS		benzo(a)pyrene	Il3	CCL23	CXCR3			ARID4A	ARID4A					IL4	BMF
CD74	CCL11		IFNG	BMP4	DCK	FGF2		beta-estradiol	imatinib	CCL24	CXCR4			ARID4B	ARID4B					IL6R	BMI1
CD9	CCL2		IGF1	BNIP3L	DETA-NONOate	FLT3LG		BIRC5	IRF8	CCL25	cyclophosphamide			ARID5B	ARID5B					IL6ST	BNIP3L
CDH1	CCL4		IKZF1	bongkrekic acid	DIDO1	FN1		BLK	JAK3	CCL3L1/CCL3L3	DEFB103A/DEFB103B			ARNTL	ARNTL					IL7R	BRCA2
CDH2	CCL5		IKZF3	BRCA1	DLK1	FYB		BLM	Ly6a	CCND1	DETA-NONOate			arsenic trioxide	arsenic trioxide					ITGA1	BTK
CDKN1C	CCND1		IL2	BTK	dODN 2006	FYN		BLNK	MEIS1	CCND2	dexamethasone			ASXL1	ASXL1					ITGA2	C10orf27
CEBPA	CCNT1		IL3	bucladesine	E2F1	GMNN		BMP2	mir-196	CCND3	DIAPH1			ATF4	ATF2					ITGAL	CALCA
chemokine	CCR10		IL6	Ca2+	E2F4	heparan sulfate		BMP3	ML-7	CD2	doxorubicin			ATG7	ATF4					ITGB1	CAPNS1
chemokine receptor	CCR2		IL7	CALCA	EGR1	HGF		BMP4	MLL	CD4	EDN1			ATM	ATF7					ITGB2	CARM1
chloroquine	CCR4		imatinib	camptothecin	ELF4	histamine		BMP7	MSR1	CD5	EPO			atorvastatin	ATG7					ITK	CASP3
cholesterol	CCR5		ITGB1	carmustine	EP400	HMGB1		Boc-D-FMK	MYB	CD22	FHL2			ATP	ATM					KITLG	CASP8
CHRM3	CD247		KITLG	CASP1	EPB41	HMGB1P1		BRCA1	MYC	CD28	FLT3			AURKB	atorvastatin					L-arginine	CBFA2T3
CHRNA7	CD33		Klra4	CASP2	EPOR	HOXB4		Brd1	NAD+	CD40	FLT3LG			AXIN1	ATP					L3MBTL3	CBFB
cilomilast	CD36		LEF1	CASP3	ERN1	hyaluronic acid		BSG	NOS3	CD163	fucoidin			AXL	AURKB					LAIR1	CBL
COL1A1	CD3G		LY294002	CASP7	FANCC	ICAM1		BTG1	NOTCH1	CD3E	GAB2			B2M	AXIN1					LFNG	CCNB2
COL2A1	CD4		MAD1L1	CASP8	FASLG	IFNG		BTG2	NR3C2	CD79A	HGF			BAIAP2	AXL					Ly6a	CCND1
CRK	CD40		MAD2L1	CASP9	FES	IGF1		BTK	NRP1	CDA	HIF1A			BAK1	B2M					LYN	CCND2
CSF2	CD44		mitomycin C	CBFB	FGF2	IGF2		Ca2+	ORAI1	CDK2	HMGB1			batimastat	B4GALT1					MAEA	CCND3
CSF3	CD47		MYB	CBL	FLI1	IKZF1		cadaverine	ORAI2	CDKN1A	ICAM1			BAX	BAIAP2					MAPK3	CCR2
Cu2+	CD69		MYC	CCL3	FLT3LG	IKZF3		CALCB	ORAI3	CDKN1B	IFNG			BB-10010	BAK1					MCL1	CCR6
curcumin	CD82		NUMB	CCL4	FOXO3	IL2		calphostin C	P2RX7	CDKN1C	IGFBP3			BBC3	BAX					MERTK	CCR7
CXCL10	CD9		OSM	CCL5	GATA1	IL3		CASP8	PDGFRA	CDKN2A	IL3			BCAR1	BB-10010					MIB1	CCR9
CXCL12	CDC42		PD98059	CCL3L1/CCL3L3	genistein	IL6		CBFB	PECAM1	CDX4	IL7			BCHE	BBC3					MYB	CD4
CXCL3	CDH1		PPM1D	CD4	GRAP2	IL7		CBL	PF4	CEBPA	IL8			BCL2	BCAR1					MYC	CD7
CXCR1	CDK2		PRKDC	CD28	Hbb-ar	IL11		CCL2	RARA	CEBPB	IL11			BCL10	BCHE					OLR1	CD9
CXCR4	CDK9		PTEN	CD48	HIP1	IL2RA		CCL3	RUNX1	chondroitin sulfate B	IL2RA			BCL11A	BCL2					PD98059	CD22
CXCR7	CELF1		PTPRC	Cd24a	HMGB3	IL4		CCL4	S-nitroso-N-acetyl-DL-penicillamine	cisplatin	IL4			BCL11B	BCL10					PECAM1	CD28
cyclic AMP	chemokine		RAPGEF1	CD3E	HOXA9	imatinib		CCL20	Sb202190	CLEC11A	imatinib			BCL2L1	BCL11A					PIM1	CD34
cycloheximide	cholesterol		RB1	CD44	ICAM2	IRF8		CCL23	SB203580	CMKLR1	INHBA			BCL2L11	BCL11B					PIM2	CD36
cyclosporin A	chondroitin sulfate		RBL1	CD59	ID2	ITGA1		CCL24	SH3BP2	concanamycin A	iodine			BCR	BCL2L1					PML	CD47
decitabine	CHUK		S-nitroso-N-acetyl-DL-penicillamine	CD8A	ID3	ITGA2		CCL3L1/CCL3L3	SMAD5	CpG ODN 1668	ITGA3			BDNF	BCL2L11					poly rI:rC-RNA	CD69
DEFB103A/DEFB103B	chymostatin		Sb202190	CDK2	Igh	ITGA4		CCND1	SMAD7	CpG ODN 1826	ITGA4			benzene	BCR					prostaglandin E2	CD72
delta-9-tetrahydrocannabinol	ciprofibrate		SB203580	CDKN1A	IGLL1/IGLL5	ITGAL		CCND2	SMO	CpG ODN 2006	ITGA5			benzo(a)pyrene	BDNF					RAC2	CD86
dexamethasone	CLEC11A		SH2B3	CDKN2A	IKBKG	ITGB1		CCND3	SRC	CRLF2	ITGA6			benzyloxycarbonyl-Leu-Leu-Leu aldehyde	benzene					RARA	CD180
dexamethasone phosphate	Cofilin		SPI1	ceramide	IKZF1	ITGB2		CCR9	TGFB1	CSF2	ITGAL			beta-estradiol	benzo(a)pyrene					RGS1	CD244
DICER1	Collagen Alpha1		STAT4	CHEK1	IL2	ITGB3		CD2	THPO	CSF3	ITGB1			BHLHE40	beta-estradiol					RHOA	CD247
DLX5	Collagen type I		STAT6	CHEK2	IL6	KITLG		CD4	TIMD4	CSF1	ITGB2			BIK	BHLHE40					sirolimus	Cd24a
docosahexaenoic acid	Collagen type IV		TAL1	cholecalciferol	IL10	L-arginine		CD22	TNF	CSF1R	ITGB3			BIRC5	BIK					SIRPA	CD3E
DPP4	combretastatin A-4 phosphate		TGFB1	CHUK	IL2RB	leukotriene B4		CD28	TP53	CTF1	JAK2			BLK	BIRC5					SLC46A1	CD3G
EGF	CPSF1		THPO	cisplatin	IL2RG	LFNG		CD40	valsartan	CTNNB1	KIT			BLM	BLK					STAT1	CD40LG
EGR1	Creb		TNF	CITED2	IL31RA	LIF		CD74	VAV1	CXCL3	KITLG			BLNK	BLM					TGFB1	CD59
EIF2C1	CREB1		TP53	CLEC11A	imatinib	LIFR		CD83		CXCL10	KLF2			BMF	BLNK					THPO	Cd59a
EIF2C2	CREBBP		TSLP	corticosteroid	INPP5D	Ly6a		CD86		Cxcl15	L-arginine			BMI1	BMF					TNF	CD5L
EIF2C3	CRK		TYROBP	CpG ODN 1668	interferon beta-1a	lysophosphatidylcholine		CD163		CXCL12	LCP1			BMP2	BMI1					TNFSF11	CD79A
EIF2C4	CRKL		valproic acid	CpG ODN 1826	IRF4	MAEA		CD247		cyclophosphamide	leukotriene B4			BMP3	BMP2					ZAP70	CD79B
ELANE	CSF3		WNT3A	CRP	IRF8	MKNK1		CD3D		dalteparin	leukotriene D4			BMP4	BMP3						CD80
Enterotoxin B	CSF3R		WT1	CSF2	ITGB2	MKNK2		CD3E		dasatinib	LOC643751			BMP7	BMP4						CD8A
EPAS1	CTNNB1			CSF3	ITPKB	MSR1		CD3G		dCMP	LY294002			BNIP3L	BMP7						CD8B
EPHB4	CTSG			CSF1	JAK2	MYB		CD40LG		DDIT3	MIF			Boc-D-FMK	BNIP3L						CDH17
epinephrine	CTSK			CSF2RA	K+	MYC		CD44		dehydroisoandrosterone	MMP9			BRCA1	Boc-D-FMK						CDK4
EPO	CXCL1			CTNNB1	KAT6A	N-acetylsphingosine		CD79A		dexamethasone	MMP14			BRCA2	BRCA1						CDK6
ERK1/2	CXCL10			CTSB	KCNA3	OLR1		CD79B		DHH	NOS3			Brd1	BRCA2						CDKN1A
ESR1	CXCL12			CUL9	KCNN4	P2RX7		CD8B		DKK1	NQO1			BSG	Brd1						CDKN1B
ESR2	CXCR4			curcumin	KDM5A	PECAM1		CDK2		DLL1	NRG1			BTG1	BSG						CDKN2A
estrogen receptor	CXCR6			CXCL12	KLF1	phorbol myristate acetate		CDK13		DLL4	OLR1			BTG2	BTG1						CEBPA
F2	CXCR7			cyanide	KLF2	PRL		CDKN1A		DNAJA3	Oxi-4503			BTK	BTG2						CIITA
F3	cyclic AMP			cyclic AMP	LCK	prostaglandin E2		CDKN1B		dODN 2006	PDGFRA			C10orf27	BTK						CLEC11A
FGF2	CYP2A6			cycloheximide	Ly6a	PTH		CDKN1C		DOK1	PDGFRB			Ca2+	busulfan						COL10A1
Focal adhesion kinase	CYP2C18			cyclosporin A	LYN	PTHLH		CDKN2A		DRD3	PECAM1			cadaverine	C10orf27						CORO1A
forskolin	CYP2C9			cytarabine	MALT1	PTK2B		CDKN2B		E2F4	PF4			CALCA	Ca2+						CREB1
FOXC1	CYP2D6			D-glucose	MCL1	PTPRC		CEBPA		EDN1	PGF			CALCB	cadaverine						CREBBP
FOXC2	CYP3A5			D-sphingosine	MECOM	RAC2		CEBPB		EFNB1	PLCG2			calphostin C	CALCA						CRIP3
FSH	DAD1			dasatinib	MED1	RAP1GAP		cerivastatin		EGFR	PROX1			CAPNS1	CALCB						CRLF2
G protein	DAZAP2			dATP	MLL5	RARA		chondroitin sulfate B		EGR1	PTHLH			CARM1	calphostin C						CSF2
G protein alpha	DEFB103A/DEFB103B			daunorubicin	MLL	RGS1		CHRD		EGR3	RGS1			carmustine	CAPNS1						CSF3
G protein alphai	dexamethasone			DDIT4	MMP9	RHOA		cisplatin		EIF2AK2	RHOA			CASP3	CARD11						CSF1
G-protein beta	diethylnitrosamine			delta-9-tetrahydrocannabinol	MPL	S-nitroso-N-acetyl-DL-penicillamine		CLEC11A		EPAS1	S1PR1			CASP8	CARM1						CSF3R
GAD1	DLX5			dexamethasone	MXD1	Sb202190		CMKLR1		EPO	SCGB1D4			CASP9	CASP3						CTLA4
GFI1	DMPK			DFFA	MYB	SB203580		concanamycin A		EPOR	SELE			CBFA2T3	CASP8						CTSD
GH1	DOCK9			DKK1	MYC	SH2B3		corticosterone		ESR1	SELL			CBFB	CBFA2T3						CTSE
glucocorticoid	dopamine			DLK1	NFE2	SIRPA		cosyntropin		estrogen	SELPLG			CBL	CBFB						CUL4A
GNAI2	DPP4			DNAJA3	OPRM1	SRC		CpG ODN 1668		ETS2	SEMA3A			CCL2	CBL						CUX1
GNAQ	DPP8			DNASE2	PBX1	staurosporine		CpG ODN 1826		ezatiostat	SERPINA1			CCL3	CCL2						CXCL12
GNB1	DPYSL2			DOK2	PHC1	TGFB1		CpG ODN 2006		FANCA	simvastatin			CCL4	CCL3						CXCR4
guanosine 5'-O-(3-thiotriphosphate)	DYX1C1			doxorubicin	PIM1	THPO		CREB1		FANCC	SLC46A1			CCL5	CCL4						cyclophosphamide
HBEGF	EBF1			DTX1	PIM2	TNF		CREBBP		FAS	sphingosine-1-phosphate			CCL13	CCL19						CYLD
hCG	EGFR			DUSP4	PIM3	TNFSF11		CSF2		FGF2	SPI1			CCL19	CCL20						DCK
hemozoin	EGR1			E2F1	PLCG2	TSLP		CSF3		FLI1	SST			CCL20	CCL21						DCLRE1C
hexaarginine-neomycin B conjugate	EHMT2			EBAG9	POU2AF1	VEGFA		CSF1		FLT3	sulfatides			CCL21	CCL22						decitabine
HGF	ELANE			EFNA1	PRDX2	WNT4		CSF1R		FLT3LG	telmisartan			CCL22	CCL23						delta-9-tetrahydrocannabinol
HGS	elastase			EFNB1	PRKDC	Y 27632		CSF2RB		fulvestrant	TGFB1			CCL23	CCL24						DFFB
HIF1A	Enterotoxin B			EGF	PTPN22	ZAP70		CSF3R		FYB	THPO			CCL24	CCL25						DIAPH1
histamine	ERBB2			EGR1	PTPRC			CSNK2A1		FYN	TIMP2			CCL25	CCL3L1/CCL3L3						DIDO1
HLA-C	ERBB3			EGR3	PTPRJ			CSNK2A2		GATA2	TNF			CCL3L1/CCL3L3	CCNB2						diethylstilbestrol
HMGA2	ERBB4			EIF2AK2	RAG1			CTBP1		GDF15	valproic acid			CCNB2	CCND1						DKC1
Hsp90	ERCC1			EP400	RBL1			CTCF		GFI1B	VCAM1			CCND1	CCND2						DLK1
hydrocortisone	ERK			EPO	RELB			CTF1		GNRH1	VEGFA			CCND2	CCND3						DLL4
hydrogen peroxide	ERK1/2			EPOR	RHOH			CTNNB1		Gp49a/Lilrb4	ZAP70			CCND3	CCR1						DMTF1
hydroxypropyl-beta-cyclodextrin	Erm			etoposide	SAC3D1			CXCL3		GRAP2				CCNE1	CCR2						DNAJA3
ICOS	ESR1			ETS1	SELE			CXCL10		Gstp1				CCNE2	CCR3						DOK1
ID1	ESR2			ETS2	SELP			Cxcl15		H89				CCR1	CCR4						DOK2
ID2	estrogen			FADD	SENP1			CXCL12		heparan sulfate				CCR2	CCR6						doxorubicin
ID3	estrogen receptor			FAIM	SH2B3			CXCR4		heparin				CCR3	CCR7						DYRK3
IFNG	ethanol			FANCA	SLA			cyclic AMP		HES1				CCR4	CCR9						E2F1
IGF1	EXOSC6			FANCC	SLC4A1			cyclophosphamide		HGF				CCR6	CD2						E2F4
IGF1R	FANCC			FAS	SLC4A4			cytarabine		HIF1A				CCR7	CD4						E2F6
IGF2	Fibrinogen			FASLG	SLC7A1			dalteparin		HIPK2				CCR9	CD5						EBF1
Igg3	FLNA			FCGR2B	SOD1			dasatinib		HOXA5				CD2	CD7						EFNB1
IKBKB	FN1			FLI1	SOX4			dehydroisoandrosterone		HOXA9				CD4	CD9						EGR3
IL10	Focal adhesion kinase			FLT3LG	SPI1			dexamethasone		HOXA10				CD7	CD22						EIF2AK2
IL13	FOS			forskolin	STAT1			DHH		HOXB3				CD9	CD28						ELF4
IL15	FOXO1			FOS	STAT5B			dimethyl sulfoxide		HOXB4				CD22	CD34						ELK4
IL16	fucoidin			FOXO3	STEAP3			DKK1		HOXB7				CD28	CD36						EP300
IL19	fulvestrant			FOXO4	SYK			DLL1		HOXD4				CD34	CD40						EPB42
IL1B	FYN			FYN	TAL1			DLL4		HSD3B1				CD36	CD47						EPB49
IL2	G protein			GADD45A	TCEA1			DNAJA3		HTR2B				CD38	CD58						EPHA4
IL28A	G protein alphai			GADD45B	TCF3			dODN 2006		hydrocortisone				CD40	CD69						EPO
IL3	G-protein beta			GAPDH	Tcrbe			DOK1		ID2				CD47	CD72						EPOR
IL4	GABA			GATA1	Tcrd			DRD3		IFNA2				CD58	CD74						ESR1
IL5	GAD1			GATA2	TGFB1			DTX1		IFNA16				CD69	CD83						ESR2
IL6	GAS2			geldanamycin	THPO			E2F1		Ifna				CD72	CD86						estrogen
IL7	GHR			GFI1	TNFRSF9			E2F2		IFNAR1				CD74	CD163						ETS1
IL8	GJA1			GFI1B	TNFRSF11A			E2F4		IFNAR2				CD83	CD180						ETV2
imatinib	glycosaminoglycan			glucocorticoid	TNFRSF13C			EBF1		IFNB1				CD86	CD244						F11
indomethacin	GNAI2			Gnas	TNFSF10			EDN1		IFNG				CD163	CD247						FADD
INHBA	GNAO1			GZMA	TP53			EFNB1		IFNGR1				CD180	Cd24a						FANCA
INSR	GNB1			GZMB	TSTA3			EGF		IGF1				CD244	CD3D						FANCC
interferon beta-1a	GOPC			HAX1	TYK2			EGFR		IGF2				CD247	CD3E						FAS
IRF4	Gpcr			HDAC1	ULK1			EGR1		IGHM				Cd24a	CD3G						FCER1G
IRF5	GSK3B			HDAC2	VAV1			EGR2		Igl-1				CD3D	CD40LG						FES
isobutylmethylxanthine	GSR			HIPK2	VPREB1			EGR3		IHH				CD3E	CD44						FGF4
ITCH	guanosine 5'-O-(3-thiotriphosphate)			HIST1H1C	WAS			EIF2AK2		IKZF1				CD3G	CD59						FLI1
ITGB2	HCLS1			HLF	XRCC6			EIF2C2		IL2				CD40LG	Cd59a						FLNA
JAK1	heparan sulfate			HMGB3	ZC3H12A			ELL		IL3				CD44	CD5L						FLT3
JAK2	heparin			HMGB1P1	ZFPM1			ENG		Il3				CD59	CD79A						FLT3LG
JAK3	HGS			HOXA3	ZNF385A			EPAS1		IL5				Cd59a	CD79B						FLVCR1
JUNB	HIF1A			HOXB4				EPHA4		IL6				CD5L	CD80						FOS
JWH-015	HIPK3			HRK				EPO		IL7				CD79A	CD8A						FOSB
KIT	HMGB1			hydrogen peroxide				EPOR		IL8				CD79B	CD8B						FOXN1
KITLG	HMGB1P1			hydroxyurea				ERG		IL9				CD80	CDA						FOXO3
KLF2	HNRNPD			ID3				ESR1		IL10				CD8A	CDH17						FOXP3
KRH 1636	homocysteine			IFNG				estrogen		IL11				CD8B	CDK2						FSHR
L-glutamic acid	HRAS			IGF1				ETS1		IL13				CDA	CDK4						fucoidin
LASP1	hyaluronic acid			IGFBP3				ETS2		IL27				CDH17	CDK6						FUT7
Lh	hydroxypropyl-beta-cyclodextrin			IGHM				ETV6		IL32				CDK2	CDK13						FYB
lipoarabinomannan	ICAM1			IKBKB				EWSR1		IL15				CDK4	CDKN1A						FYN
lipopolysaccharide	ID1			IKZF1				EXTL1		IL17A				CDK6	CDKN1B						FZD9
lipoteichoic acid	IFNAR2			IL2				ezatiostat		IL1A				CDK13	CDKN1C						FZR1
MAP2K1/2	IFNG			IL3				F5		IL1B				CDKN1A	CDKN2A						GAD2
Mapk	IFNGR2			Il3				FADD		IL2RG				CDKN1B	CDKN2B						GADD45A
MAPK1	IKBKB			IL6				FANCA		IL4				CDKN1C	CDX4						GAST
MAPK3	IKBKG			IL7				FANCC		IL4R				CDKN2A	CEBPA						GATA1
MATK	IL10			IL8				FAS		IL6R				CDKN2B	CEBPB						genistein
Mek	IL15			IL10				FCGR2B		IL6ST				CDX4	CEBPE						GFI1
miR-1/miR-1a-3p/miR-206	IL16			IL15RA				FGF2		IL7R				CEBPA	cerivastatin						GJA1
miR-139-5p	IL17RA			IL18				FGF8		imatinib				CEBPB	chloride						GNAI2
miR-146a-5p/miR-146b-5p/miR-146a	IL18			IL1B				FGFR2		INHBA				cerivastatin	cholesterol						GRAP2
miR-185-5p/miR-3473/miR-4306	IL1A			IL3RA				FLI1		INPP4A				CHEK2	chondroitin sulfate B						HAX1
miR-211-5p/miR-204-5p/miR-211	IL1B			IL4				FLT3		ionomycin				cholesterol	CHRD						Hba
mir-221	IL2			INPP5D				FLT3LG		IRF8				chondroitin sulfate B	CIITA						HBA1/HBA2
miR-224-5p/miR-224	IL6			ionomycin				FOSL1		ITGA1				CHRD	cisplatin						HBB
miR-338-3p/miR-338	IL8			IP6K2				FOXO3		ITK				CIITA	CLEC11A						Hbb
miR-338-5p/miR-338*	imatinib			ITGB1				FOXO4		JAG1				cisplatin	CMKLR1						HBD
miR-344d-3p/miR-410	Integrin			JAG2				FST		JAG2				CLEC11A	COL10A1						HBZ
miR-374c-5p/miR-655	IRF3			JAK1				fulvestrant		JAK1				CMKLR1	concanamycin A						HELLS
miR-381/miR-539-3p/miR-539*	IRF6			JAK2				FYB		JAK2				COL10A1	CORO1A						HIVEP2
miR-487b/miR-487b-3p	isoflurophate			JAK3				FYN		JAK3				concanamycin A	corticosterone						HIVEP3
miR-494/miR-494-3p	ITGA4			JUN				GABPA		JUNB				CORO1A	cosyntropin						HLA-DQB1
miR-545-3p	ITGAL			KIFAP3				GATA1		KCNJ2				corticosterone	CpG ODN 1668						HOXA3
miR-548d-3p/miR-548z/miR-548h-3p	ITGAX			KITLG				GATA2		KIT				cosyntropin	CpG ODN 1826						HOXA5
miR-548f/miR-548a-3p	ITGB1			KLF13				GATA3		KITLG				CpG ODN 1668	CpG ODN 2006						HOXA9
miR-548g-3p	ITGB2			KLRK1				GDF2		KLF2				CpG ODN 1826	CREB1						HOXB3
miR-548p	ITGB3			L-arginine				GDF6		LAIR1				CpG ODN 2006	CREBBP						HOXB4
miR-588/miR-4701-5p	ITGB4			lactacystin				GDF15		LCP2				CREB1	CRIP3						HOXB7
miR-634	ITK			LCN2				GFI1		LEF1				CREBBP	CRLF2						HRAS
miR-763/miR-1207-3p	JAK1			LEF1				GFI1B		LFNG				CRIP3	CSF2						HYAL2
miR-9-5p/miR-9	JAK2			LEP				glycosaminoglycan		LIF				CRLF2	CSF3						ICOSLG
Mlc	JAK3			lestaurtinib				GNA15		LIFR				CSF2	CSF1						ID1
MMP13	JAM2			LGALS1				GNRH1		lipid A				CSF3	CSF1R						IFNG
MSX2	JAM3			LGALS3				GP1BA		lipopolysaccharide				CSF1	CSF2RB						IGF1
MTOR	JMJD1C			linsidomine				Gp49a/Lilrb4		lonafarnib				CSF1R	CSF3R						IGFBP1
MYB	Jnk			lipopolysaccharide				GRAP2		LOX				CSF2RB	CSNK2A1						Igh
MYBL2	JUN			LY9				GSK3B		LPIN1				CSF3R	CTBP1						Igh-J
MYC	JUNB			LY231514				Gstp1		LTA				CTBP1	CTCF						IGHM
mycophenolic acid	KIT			LY294002				hemin		LY294002				CTCF	CTF1						Igk
MYH9	KRAS			Ly6a				heparan sulfate		LYN				CTF1	CTLA4						IGKC
N-acetyl-L-cysteine	KRH 1636			LYL1				heparin		MAD1L1				CTLA4	CTNNB1						IGLL1/IGLL5
N-alpha-acetyl-nona-D-Arg amide	L-triiodothyronine			MAD1L1				HGF		MAFG				CTNNB1	CTSD						IKZF1
NADPH oxidase	Laminin			MAP2K4				HHEX		MAP2K4				CTSD	CTSE						IKZF3
NFkB	Laminin1			MAP2K5				HIF1A		MAPK3				CTSE	CUL4A						IL2
NFKB1	LAT			MAP2K6				HIPK2		MAPK14				CUL4A	CUX1						IL3
NFKB2	LCK			MAP3K2				HIST1H4A		MDM2				CUX1	CXCL3						Il3
NFKBIA	LCP2			MAP3K7				HMGA1		MECOM				CXCL3	CXCL9						IL5
Ni2+	LIMK1			MAPK8				HMGB2		MEF2C				CXCL9	CXCL10						IL6
NLRP12	lipopolysaccharide			MAPK9				HMGB3		MEIS1				CXCL10	CXCL13						IL7
norepinephrine	LMNB1			MCL1				HOXA5		MEN1				CXCL11	Cxcl15						IL8
NQO1	LOXL2			MDM2				HOXA9		methylcellulose				CXCL13	CXCL12						IL12B
NQO2	LTBR			MECOM				HOXA10		MIB1				Cxcl15	CXCR3						IL13RA2
NS-398	LTK			MEIS1				HOXB3		MIF				CXCL12	CXCR4						IL15RA
NSC 651016	LY294002			methotrexate				HOXB4		mir-155				CXCR3	cyclic AMP						IL1A
omeprazole	Ly6a			methoxychlor				HOXB7		mir-221				CXCR4	cyclophosphamide						IL1B
OPRK1	LYN			methylprednisolone				HOXD4		mir-223				cyclic AMP	CYLD						IL2RB
OPRM1	lysophosphatidic acid			MIR17HG				HRAS		miR-155-5p				cyclophosphamide	cytarabine						IL2RG
P38 MAPK	MAFK			mitomycin C				HTT		mitomycin C				CYLD	cytochalasin D						IL4
PAX7	MAP2K1			MLL				hyaluronic acid		MKNK1				cytarabine	dalteparin						IL6ST
PD98059	MAP2K2			monorden				hydrocortisone		MKNK2				cytochalasin D	dasatinib						IL7R
PDGFD	Mapk			MPL				ICAM2		MLL				dalteparin	DCK						imatinib
Pdi	MAPK1			MT1E				ID1		MLLT1				dasatinib	DCLRE1C						INHBA
PDX1	MAPK12			MT2A				ID3		MLLT3				DCK	dCMP						INPP5D
PGK1	MAPK14			MXD1				IFNA16		MPL				DCLRE1C	DDIT3						Ins1
PGR	MAPK3			MXD3				IFNAR1		MTHFR				dCMP	decitabine						IRF4
phorbol myristate acetate	MAPK8			MYB				IFNAR2		MYB				DDIT3	DEFB103A/DEFB103B						IRF8
PI3K	MAPK8IP2			MYBL2				IFNG		MYC				decitabine	dehydroisoandrosterone						IRF1
PIK3CG	MAPRE3			MYC				Ifnz		mycophenolic acid				DEFB103A/DEFB103B	delta-9-tetrahydrocannabinol						ITGA1
piroxicam	MARCKS			MYH11				IGF1		MZF1				dehydroisoandrosterone	DETA-NONOate						ITGA2B
Pkc(s)	Mek			N-Ac-Leu-Leu-norleucinal				IGFBP3		N-Ac-leucyl-leucyl-methioninal				delta-9-tetrahydrocannabinol	dexamethasone						ITGB2
plerixafor	methotrexate			N-acetyl-L-cysteine				IGHM		neopterin				DETA-NONOate	DFFB						ITGB3
POL3026	miR-101-3p/miR-101a/miR-101b-3p			N-acetylsphingosine				Igl-1		NFATC3				dexamethasone	DHH						ITK
poly rI:rC-RNA	miR-1197-5p/miR-758*/miR-380-5p			N-nitro-L-arginine methyl ester				IGLL1/IGLL5		NFE2				DFFB	DIAPH1						ITPKB
POMC	miR-1200			NCR1				IKBKG		NFIL3				DHH	DIDO1						JAK1
PP1	miR-1207-5p/miR-346-3p/miR-4763-3p			NCR2				IKZF1		NFKBID				DIAPH1	diethylstilbestrol						JAK3
PPIA	miR-1237/miR-3557-5p			NCR3				IL2		NGF				DIDO1	dimethyl sulfoxide						JARID2
PRDM1	miR-1255b-5p/miR-1255a			NFIL3				IL3		nilotinib				diethylstilbestrol	DKC1						KAT6A
prednisolone	miR-1257			NFKBID				Il3		NPPA				dimethyl sulfoxide	DKK1						KDR
progesterone	mir-126			nitric oxide				IL6		NR1H2				DKC1	DLK1						KIFAP3
prostaglandin E2	miR-1272			nocodazole				IL7		NUP98				DKK1	DLL1						KIT
PTEN	miR-1275/miR-4665-5p			NOTCH1				IL8		PAG1				DLK1	DLL4						KITLG
PTGER2	miR-128/miR-128-3p			NQO1				IL9		Pam3-Cys				DLL1	DMTF1						KLF4
PTGS2	miR-133a/miR-133a-3p/miR-133b			NQO2				IL10		PAX5				DLL4	DNAJA3						KLF13
PTH	miR-140-5p/miR-140/miR-876-3p			NR3C1				IL11		PBX1				DMTF1	dODN 2006						LAG3
PTK2	miR-144-3p/miR-144			NR4A1				IL13		PCGF2				DNAJA3	DOK1						LAMA2
PTK2B	miR-19b-3p/miR-19b/miR-19a-3p			NR5A1				IL27		PD98059				dODN 2006	DOK2						LAMA3
PTPN11	miR-200a-3p/miR-141-3p/miR-200a			Nse				IL32		penicillin				DOK1	doxorubicin						LAMA4
PTPN6	miR-216b-5p/miR-216b			O6-benzylguanine				IL33		PENK				DOK2	DRD3						LAT
PTPRC	miR-219-2-3p			olomoucine				IL15		pentostatin				doxorubicin	DTX1						LCAT
PXN	miR-222-3p/miR-221-3p/miR-222			OLR1				IL15RA		PF4				DRD3	DYRK3						LCK
pyrrolidine dithiocarbamate	miR-23b-3p/miR-23a-3p/miR-23c			omega-N-methylarginine				IL17A		phorbol 12,13-dibutyrate				DTX1	E2F1						LCN2
Ras homolog	miR-292-5p/miR-293-5p/miR-290			OSM				IL1A		phorbol myristate acetate				DYRK3	E2F2						LCP2
reactive oxygen species	miR-302d-3p/miR-302a-3p/miR-291a-3p			P2RX7				IL1B		PI-103				E2F1	E2F4						LEP
RELA	miR-328b-3p/miR-328a/miR-328			PALLD				IL2RA		PIK3CD				E2F2	E2F6						LGMN
RET	miR-3617/miR-641			palmitic acid				IL2RB		PIK3CG				E2F4	E4F1						LHX2
rolipram	miR-448/miR-448-3p			PARP1				IL2RG		PIK3R1				E2F6	EBF1						LIF
RUNX2	miR-484/miR-3155a/miR-344a-5p			PAX1				IL4		PIM1				E4F1	EDN1						LIG1
Sapk	miR-486-3p/miR-326-5p/miR-3107-3p			PCBP2				IL4R		PIM2				EBF1	EFNB1						LIG4
SELL	miR-491-3p			PD98059				IL6R		PIWIL2				EDN1	EGF						LOC100503676
SELP	miR-499a-3p/miR-499*/miR-499b-3p			PD184352				IL6ST		PLSCR1				EFNB1	EGFR						Ly6a
SELPLG	miR-502-5p			PERP				IL7R		poly rI:rC-RNA				EGF	EGR1						LYL1
SMARCB1	miR-509-3p			PF4				imatinib		PPARG				EGFR	EGR2						LYN
SNAI2	miR-519a-3p/miR-291b/miR-519b-3p			phorbol myristate acetate				INHBA		PRDM1				EGR1	EGR3						MAD2L1
SNF8	miR-520h/miR-520g			PIGA				INPP4A		PRKD1				EGR2	EIF2AK2						MAF
SOCS3	miR-522-3p/miR-224-3p			PIK3CD				Ins1		Prl7a2				EGR3	EIF2C2						MAML1
SP7	miR-539-5p/miR-539			PIK3CG				ionomycin		PROK1				EIF2AK2	ELF4						MAN2A1
SRF	miR-542-3p			PIM1				IRF8		PROK2				EIF2C2	ELK4						MAP3K8
ST13	miR-548d-3p/miR-548z/miR-548h-3p			PIM2				IRF1		PTGS2				ELF4	ELN						MAPK3
STAM	miR-576-3p			PLCG2				ITGA1		PTH				ELK4	ENG						MAPK14
STAMBP	miR-617			PMAIP1				ITK		PTPN6				ELN	EP300						MATK
STAT1	miR-619			PML				JAG2		PTPN11				ENG	EP400						MBTD1
STAT2	miR-623			PNP				JAK1		PTPRC				EP300	EPAS1						MCL1
STAT3	miR-625-5p			Pot1b				JAK2		PTPRO				EPAS1	EPB41						MECOM
STAT5a/b	miR-628-3p			PPBP				JAK3		RAC2				EPB42	EPB42						MED1
STAT5B	miR-648			prednisone				JAM3		RAF1				EPB49	EPB49						MEIS1
steroid hormone	miR-661			PRF1				JUNB		RAG1				EPHA4	EPHA4						MGAT2
TAC1	miR-663b			PRKDC				KCNJ2		RAG2				epinephrine	epinephrine						mir-144
tacrolimus	miR-665/miR-665-3p			PROK1				KDM1A		RAPGEF1				EPO	EPO						mir-451
TAK-779	miR-7-5p/miR-7a-5p/miR-7a			PROK2				KIT		RARA				EPOR	EPOR						miR-144-3p/miR-144
TCR	miR-765/miR-3584-5p			prostaglandin E2				KITLG		RARRES2				ERG	ERG						miR-451/miR-451a
TFF1	miR-935			PTCRA				KLF2		RASGRP1				ESR1	ERN1						MLL5
Tgf beta	Mlc			PTPN11				KLF4		RB1				ESR2	ESR1						MLL
TGFB1	Mmp			PTPRC				Klra4		RBL2				estrogen	ESR2						MPL
TLN1	MMP1			RAF1				L-685,458		RBM15				ETS1	estrogen						MS4A1
TN14003	MMP11			RAG1				L-arginine		RPS19				ETS2	etoposide						MXD1
TNF	MMP13			RAG2				L3MBTL1		RPS6KA5				ETV2	ETS1						MYB
TNFRSF10A	MMP14			raltitrexed				LAT2		RUNX1				ETV6	ETS2						MYC
TNFRSF10B	MMP2			RARA				LAT		Runx1				EWSR1	ETV2						MYCN
TNFRSF10C	MMP25			RB1				LAX1		RUNX1T1				EXTL1	ETV6						MYD88
TNFRSF10D	MMP3			reactive oxygen species				LCK		S1PR1				ezatiostat	EWSR1						MYH11
TNFRSF8	MMP9			RELA				LCN2		Sb202190				F2	EXTL1						NBN
TNFSF10	MSH6			RIPK1				LCP2		SB203580				F5	ezatiostat						NCOA6
TP53	MSX2			RNASEL				LDB1		SCIO-469				F11	F2						NFATC1
tretinoin	MYC			RORC				LEF1		SELE				F2R	F5						NFE2
tributyrin	MYD88			roscovitine				LFNG		SH2B3				FADD	F11						NFE2L2
trichosanthin	MYL12B			RUNX1				LIF		SHH				FANCA	F2R						NFKB1
trichostatin A	NCK1			Runx1				LIG4		SIRPA				FANCC	FADD						NFKB2
tyrphostin AG 1478	NFkB			RUNX1T1				lipid A		SLFN12L				FAS	FANCA						NFKBIA
UBC	NFKB1			S-nitroso-N-acetylpenicillamine				lipopolysaccharide		SMAD5				FASLG	FANCC						NME1
Ubiquitin	NFKB2			SATB1				LMO2		SMARCA4				FCER1G	FAS						NOD2
ursolic acid	NFKBIA			SB203580				LOC643751		SNAI2				FCGR2B	FASLG						NOG
USP14	NLRP12			SFRP2				LONP1		SOCS1				FES	FCER1G						NOS2
USP8	NOS1			SH2D1A				LOX		SOCS3				FGF2	FCGR2B						NOTCH1
valproic acid	NOS3			Sh2d1b2				LPIN1		SOD1				FGF4	FES						NOTCH3
vandetanib	NPHS1			SH2D1B				LRRC17		sodium orthovanadate				FGF8	FGF2						NOTCH4
Vegf	NQO1			sirolimus				LTA		SOX18				FGFR2	FGF4						NPY
VEGFA	NQO2			SLAMF6				LY294002		SPI1				FHL2	FGF8						NPY1R
VHL	NR2F6			SLAMF7				Ly6a		SPIB				FLI1	FGFR2						NQO1
xanthine	NR4A1			SLC29A2				LYL1		SPP1				FLNA	FHL2						NR3C1
XDH	NRAS			SLC46A1				LYN		SST				FLT3	FLI1						NR4A1
YM 529	NUMA1			SMAD3				lysophosphatidic acid		STAP2				FLT3LG	FLNA						OPRM1
YY1	omeprazole			SMAD5				MAD1L1		STAT1				FLVCR1	FLT3						OSM
YY2	OSM			SMAD7				MAFG		STAT5A				FOS	FLT3LG						paclitaxel
ZBTB16	Oxi-4503			SMARCA4				MAP2K4		staurosporine				FOSB	FLVCR1						PAG1
Zn2+	P38 MAPK			SMARCC1				MAP3K7		SYK				FOSL1	FOS						pamidronic acid
	p85			SMO				MAP4K1		T22 peptide				FOXN1	FOSB						PARL
	PCDH1			SMPD1				MAPK1		TAC1				FOXO3	FOSL1						PATZ1
	Pdx1			SNAI2				MAPK3		TAC4				FOXO4	FOXN1						PAX1
	PF4			sorbitol				MAPK14		TAL1				FOXP3	FOXO3						PBX1
	PGK1			SOX4				MAX		TCF3				FSHR	FOXO4						PCGF2
	PGR			SOX11				MCL1		TCF12				FST	FOXP3						PDGFB
	phenylmethylsulfonyl fluoride			SOX17				MDM2		TEK				fucoidin	FSHR						PECAM1
	phosphatidylinositol-3,4,5-triphosphate			SP600125				MECOM		TERC				fulvestrant	FST						PFKM
	PI3K			SPHK1				MED1		tetrachlorodibenzodioxin				FUT7	fucoidin						phenylhydrazine
	PI3K			SPP1				MEF2C		TGFB1				FYB	fulvestrant						PIK3AP1
	pirinixic acid			SR 144528				MEIS1		THPO				FYN	FUT7						PIK3CD
	Pkc(s)			SRC				MERTK		THRA				FZD9	FYB						PIK3CG
	PKD1			ST14				MESP1		thymidine				FZR1	FYN						PIK3R1
	PLAU			STAM2				methylcellulose		TIMP3				GAB2	FZD9						PIM1
	PLC gamma			STAM				mevalonic acid		TLX1				GABPA	FZR1						PIM2
	plerixafor			STAT5A				mir-23		TNF				GAD2	GABPA						PIM3
	polysaccharide			STAT5B				mir-144		TNFAIP3				GADD45A	GAD2						PIWIL2
	PPARA			staurosporine				mir-155		TNFRSF10B				GADD45B	GADD45A						PLCG1
	PPEF1			STUB1				mir-221		TNFRSF12A				GAST	GAST						PLCG2
	PPEF2			TAC4				mir-223		TNFRSF1A				GATA1	GATA1						PNP
	PPIA			TAL1				mir-451		TNFRSF1B				GATA2	GATA2						Pot1b
	PRKCD			tasocitinib				miR-125b-5p/miR-125a-5p		TNFSF10				GATA3	GATA3						POU2F1
	PSMD4			TBXA2R				miR-144-3p/miR-144		TNFSF12				GDF2	GDF2						PPM1D
	PTGS2			TCF3				miR-155-5p		TOX				GDF6	GDF6						PPP3CB
	PTH			TCF7				miR-17-5p/miR-20b-5p/miR-93-5p		TP53				GDF15	GDF15						PRDX1
	PTK2			TCL1A				miR-196a-5p/miR-196b-5p		TP53INP1				genistein	genistein						PRDX2
	PTK2B			telmisartan				miR-34c-5p/miR-449a/miR-449c-5p		tretinoin				GFI1	GFI1						PRKAA1
	PTPN11			tetrachlorodibenzodioxin				miR-451/miR-451a		TSLP				GFI1B	GFI1B						PRKAG1
	PTPN6			TGFB1				miR-590-5p/miR-21-5p/miR-21		TYK2				GJA1	GJA1						PRKCD
	PXN			TGM2				mitomycin C		tyrphostin AG 1296				glycosaminoglycan	glycosaminoglycan						PRKCE
	Rac			thioguanine				mizoribine		U0126				GMNN	GMNN						PRKDC
	RAC1			THPO				MLF1		UBE2N				GNA15	GNA15						PRKG1
	raloxifene			THRA				MLL5		valproic acid				GNAI2	GNAI2						PRL
	RANGAP1			TMEM109				MLL		VEGFA				GNRH1	GNRH1						PROC
	Rap1			TNF				MLLT3		vitamin A				GP1BA	GP1BA						PROS1
	RAP1A			TNFRSF25				MLLT10		VPREB1				Gp49a/Lilrb4	Gp49a/Lilrb4						PRTN3
	RAP2A			TNFRSF1A				MMP9		WAS				GRAP2	GRAP2						PSME3
	Ras homolog			TNFRSF1B				MPL		WNT3A				GSK3B	GSK3B						PTCRA
	RASGRP1			TNFSF10				MSX2		wortmannin				Gstp1	Gstp1						PTEN
	RASSF5			TNFSF13B				MYB		WT1				H89	H89						PTH
	RBM14			TOP2A				MYC		XRCC5				HAX1	HAX1						PTPN2
	RCE1			tosyllysine chloromethyl ketone				mycophenolic acid		Y 27632				Hba	Hba						PTPN6
	reactive oxygen species			TP73				MYCT1		ZAP70				HBA1/HBA2	HBA1/HBA2						PTPRC
	RELA			TP53				MYH11		ZBTB16				HBB	HBB						PURA
	RELB			TRAF2				MZF1		ZFA-fmk				Hbb	Hbb						RAC1
	resiquimod			TRAF3				N-Ac-leucyl-leucyl-methioninal		ZNF10				HBD	Hbb-ar						RAC2
	RET			TRAF3IP2				N4BP2L2		ZNF385A				HBZ	HBD						RAC3
	RGS16			tretinoin				NFATC3						HELLS	HBZ						RAG1
	RGS18			trimetrexate				NFE2						hemin	HELLS						RAG2
	RHOA			TSLP				NFKBID						heparan sulfate	hemin						RAPGEF2
	RNF40			tunicamycin				NFYA						heparin	heparan sulfate						RARA
	ROCK1			TWSG1				NGF						HES1	heparin						RASGRP1
	RPS6			TYK2				nilotinib						HGF	HES1						RASSF5
	RPS6KA1			TYMP				NOG						HHEX	HGF						RB1
	RPS6KA3			U0126				NOTCH1						HIF1A	HHEX						RBL2
	RPS6KB1			U73122				NPPA						HIPK2	HIF1A						REL
	Rsk			VEGFA				NPY1R						HIST1H4A	HIP1						RELA
	RUNX2			vorinostat				NQO1						histamine	HIPK2						RFX5
	RUNX3			WAS				NR1H2						HIVEP2	HIST1H4A						RHOH
	RYR1			WNT1				NR5A1						HIVEP3	histamine						RIPK1
	RYR2			WNT4				NUP98						HLA-DQB1	HIVEP2						RORC
	RYR3			WNT5A				OLR1						HLF	HIVEP3						RPS6
	S-nitroso-N-acetylpenicillamine			wortmannin				OSM						HMGA1	HLA-DQB1						RPS19
	Sapk			XIAP				PAG1						HMGB1	HMGA1						RUNX1
	SDC4			XRCC5				PALLD						HMGB2	HMGB2						Runx1
	SEPT7			ZC3H8				Pam3-Cys						HMGB3	HMGB3						RUNX2
	SH2D2A			ZFA-fmk				PATZ1						HOXA3	HMGB1P1						RUNX3
	SHC1			zVAD				PAX5						HOXA5	HOXA3						SAC3D1
	SKIL			zVAD-FMK				PBX1						HOXA9	HOXA5						SASH3
	SNAI2							PCGF2						HOXA10	HOXA9						SATB1
	SOCS1							PD98059						HOXB3	HOXA10						Sb202190
	SOCS3							PD 153035						HOXB4	HOXB3						SB203580
	SORBS3							PDCD1						HOXB7	HOXB4						SCARB1
	SP1							PDGFRA						HOXD4	HOXB7						SELE
	SP7							PDPK1						HRAS	HOXD4						SELP
	sphingosine-1-phosphate							PECAM1						HSD3B1	HRAS						SENP1
	SRC							penicillin						HTR2B	HSD3B1						SH2B3
	SSBP1							PENK						HTT	HTR2B						SH2D1A
	ST13							pentostatin						HYAL2	HTT						SH3BP2
	STAM							PF4						hyaluronic acid	HYAL2						SIN3B
	STAT2							PGF						hydrocortisone	hyaluronic acid						SIPA1
	STAT3							PHC1						ICAM1	ICAM1						SIRPA
	STAT4							phorbol 12,13-dibutyrate						ICAM2	ICAM2						SIRT6
	STAT5B							phorbol 12,13-didecanoate						ICOSLG	ICOSLG						SIT1
	STK4							phorbol myristate acetate						ID1	ID1						SLC20A1
	STRAP							PI-103						ID2	ID2						SLC4A1
	SULF2							PICALM						ID3	ID3						Slfn1
	sunitinib							PIK3CD						IFNA2	IFNA2						SLFN12
	SYK							PIK3CG						IFNA16	IFNA16						SMAD5
	TAK-779							PIK3R1						Ifna	Ifna						SMO
	TDG							PIM1						IFNAR1	IFNAR1						SOCS1
	TFF1							PIM2						IFNAR2	IFNAR2						SOD1
	TGFB1							PIWIL2						IFNG	IFNB1						SOX4
	THBS1							PLCG2						IFNGR1	IFNG						SPI1
	THBS2							PLSCR1						Ifnz	IFNGR1						SPP1
	TIMP1							Pmaip1						IGF1	Ifnz						SPRED2
	TIMP2							PML						IGF2	IGF1						SSBP2
	TLN1							PNP						IGFBP3	IGF2						SST
	TNF							PPARG						IGFBP1	IGFBP3						ST14
	Tnf							PRDM1						Igh	IGFBP1						ST6GAL1
	TNFRSF10A							PRKCA						Igh-J	Igh						STAM2
	TNFRSF10B							PRKD1						IGHM	Igh-J						STAM
	TNFRSF10C							PRKDC						Igk	IGHM						STAT3
	TNFRSF10D							Prl7a1						IGKC	Igk						STAT4
	TNFRSF11A							Prl7a2						Igl-1	IGKC						STAT5A
	TNFRSF11B							progesterone						IGLL1/IGLL5	Igl-1						STAT5B
	TNFRSF1B							prostaglandin E2						IHH	IGLL1/IGLL5						STAT6
	TNFSF10							PROX1						IKBKG	IHH						STEAP3
	TNFSF11							PTEN						IKZF1	IKBKG						STK4
	TNFSF14							PTGS2						IKZF3	IKZF1						STK17B
	TP53							PTK2B						IL2	IKZF3						TAC4
	TXK							PTPN1						IL3	IL2						Tac4
	TYK2							PTPN6						Il3	IL3						TACC3
	U0126							PTPN11						IL5	Il3						TAL1
	U73122							PTPRC						IL6	IL5						TAP1
	Ubiquitin							PTPRO						IL7	IL6						TCF3
	VAV							RAC2						IL8	IL7						TCF4
	VAV1							RAF1						IL9	IL8						TCF7
	VCAM1							RAG1						IL10	IL9						TCF12
	VCAN							RAG2						IL11	IL10						Tcrbe
	Vegf							RARA						IL13	IL11						Tcrd
	VEGFA							RARRES2						IL27	IL13						TEC
	VHL							RASGRP1						IL32	IL27						TERC
	Vla-4							RB1						IL33	IL32						TFRC
	VTN							RBL2						IL12B	IL33						TGFB1
	WNT3A							RBM15						IL13RA2	IL12B						THBS1
	WNT5A							RCOR1						IL15	IL13RA2						THBS2
	XRCC3							REL						IL15RA	IL15						THEMIS
	XRCC5							RELA						IL17A	IL15RA						THPO
	YWHAB							resveratrol						IL1A	IL17A						TMPO
	ZAP70							retinoid						IL1B	IL1A						TNF
	ZBTB16							RGL4						IL2RA	IL1B						TNFRSF8
								RNF112						IL2RB	IL2RA						TNFRSF9
								ROR2						IL2RG	IL2RB						TNFRSF11B
								RPL22						IL3RA	IL2RG						TNFRSF13B
								RPS6						IL4	IL31RA						TNFRSF13C
								RPS19						IL4R	IL4						TNFSF10
								RPS6KA1						IL6R	IL4R						TNFSF12
								RUNX1						IL6ST	IL6R						TNFSF13B
								Runx1						IL7R	IL6ST						TOX
								RUNX2						imatinib	IL7R						TP53
								RUNX1T1						INHBA	imatinib						TP53BP1
								RXRA						INPP4A	INHBA						TPP2
								S1PR1						INPP5D	INPP4A						TPPP2
								SATB1						Ins1	INPP5D						TRA@
								SB203580						iodine	Ins1						TRAF2
								SCIN						ionomycin	interferon beta-1a						TRAF3
								SH2B3						IRF4	ionomycin						TRB@
								SHC1						IRF8	IRF4						TSPAN33
								SHH						IRF1	IRF8						TWSG1
								SIRPA						ITGA1	IRF1						TXK
								SIT1						ITGA2	ITGA1						U0126
								SLC37A4						ITGA3	ITGA2						ULK1
								SLC46A1						ITGA4	ITGA4						VASP
								Slfn1						ITGA5	ITGA2B						VAV1
								SMAD3						ITGA6	ITGAL						VAV3
								SMAD5						ITGA2B	ITGB1						VEGFA
								SMAD7						ITGAL	ITGB2						vinblastine
								SMARCA4						ITGB1	ITGB3						vinorelbine
								SMARCA5						ITGB2	ITK						vitamin A
								SMARCB1						ITGB3	ITPKB						VPREB1
								SMO						ITK	JAG1						WAS
								SNAI2						ITPKB	JAG2						WASL
								SOCS1						JAG1	JAK1						WIPF1
								SOCS3						JAG2	JAK2						WNT1
								SOX4						JAK1	JAK3						WNT4
								SOX18						JAK2	JAM3						XIAP
								SP1						JAK3	JARID2						XRCC5
								SP3						JAM3	JUNB						XRCC6
								SP7						JARID2	K+						ZAP70
								SP600125						JUNB	KAT6A						ZBTB16
								SPI1						KAT6A	KCNA3						ZBTB17
								SPIB						KCNJ2	KCNJ2						ZBTB7A
								SPP1						KDM1A	KCNN4						ZBTB7B
								SPRED2						KDR	KDM1A						ZEB1
								SRF						KIFAP3	KDM5A						ZFX
								SST						KIT	KDR
								STAP2						KITLG	KIFAP3
								STAT1						KLF2	KIT
								STAT5A						KLF4	KITLG
								STAT5B						KLF13	KLF1
								staurosporine						Klra4	KLF2
								STK11						L-685,458	KLF4
								SYK						L-arginine	KLF13
								T22 peptide						L3MBTL1	Klra4
								TAC1						L3MBTL3	L-685,458
								TAC4						LAG3	L-arginine
								TAL1						LAMA2	L3MBTL1
								tamoxifen						LAMA3	L3MBTL3
								TCF3						LAMA4	LAG3
								TCF4						LAT2	LAIR1
								TCF7						LAT	LAMA2
								TCF12						LAX1	LAMA3
								TERC						LCAT	LAMA4
								TESC						LCK	LAT2
								TET2						LCN2	LAT
								tetrachlorodibenzodioxin						LCP1	LAX1
								TFRC						LCP2	LCAT
								TG						LDB1	LCK
								Tg(Igh-VR16.7/Igh-C)5Sls						LEF1	LCN2
								TGFB1						LEP	LCP2
								THBS1						lestaurtinib	LDB1
								THBS2						leukotriene B4	LEF1
								THPO						leukotriene D4	LEP
								TIMP1						LFNG	leukotriene B4
								TIMP3						LGMN	leukotriene D4
								TLR9						LHX2	LFNG
								TLX1						LIF	LGMN
								TNF						LIFR	LHX2
								TNFAIP3						LIG1	LIF
								TNFRSF10B						LIG4	LIFR
								TNFRSF11A						lipid A	LIG1
								TNFRSF11B						lipopolysaccharide	LIG4
								TNFRSF12A						LMO2	lipid A
								TNFRSF1A						LOC643751	lipopolysaccharide
								TNFRSF1B						LOC100503676	LMO2
								TNFSF11						lonafarnib	LOC643751
								TNFSF12						LONP1	LOC100503676
								TNFSF13B						LOX	lonafarnib
								TOX						LPIN1	LONP1
								TP53						LRRC17	LOX
								TP53INP1						LTA	LPIN1
								TRA@						LY294002	LRRC17
								TRAT1						Ly6a	LTA
								TRB@						LYL1	LY294002
								tretinoin						LYN	Ly6a
								TRG@						lysophosphatidic acid	LYL1
								TSC22D3						lysophosphatidylcholine	LYN
								Tsc22d3						MAD1L1	lysophosphatidic acid
								TSLP						MAD2L1	lysophosphatidylcholine
								TWSG1						MAEA	MAD1L1
								TYK2						MAF	MAD2L1
								TYROBP						MAFG	MAEA
								tyrphostin AG 1296						MAML1	MAF
								U0126						MAN2A1	MAFG
								UBE2I						MAP2K4	MALT1
								UBE2N						MAP3K8	MAML1
								valproic acid						MAP3K7	MAN2A1
								VAV1						MAP4K1	MAP2K4
								VAV2						MAPK1	MAP3K8
								VAV3						MAPK3	MAP3K7
								VDR						MAPK14	MAP4K1
								VEGFA						MATK	MAPK1
								vitamin A						MAX	MAPK3
								VPREB1						MBTD1	MAPK14
								WAS						MCL1	MATK
								WASF2						MDM2	MAX
								WNT4						MECOM	MBTD1
								WNT3A						MED1	MCL1
								wortmannin						MEF2C	MDM2
								WT1						MEIS1	MECOM
								XRCC4						MEN1	MED1
								XRCC5						MERTK	MEF2C
								XRCC6						MESP1	MEIS1
								YY1						methylcellulose	MEN1
								ZAP70						mevalonic acid	MERTK
								ZBTB16						MGAT2	MESP1
								ZBTB17						MIF	methylcellulose
								ZFPM1						mir-23	mevalonic acid
								ZFPM2						mir-144	MGAT2
								ZMYM2						mir-155	MIB1
								zVAD						mir-221	MIF
								zVAD-FMK						mir-223	mir-23
														mir-451	mir-144
														miR-125b-5p/miR-125a-5p	mir-155
														miR-144-3p/miR-144	mir-196
														miR-155-5p	mir-221
														miR-17-5p/miR-20b-5p/miR-93-5p	mir-223
														miR-196a-5p/miR-196b-5p	mir-451
														miR-34c-5p/miR-449a/miR-449c-5p	miR-125b-5p/miR-125a-5p
														miR-451/miR-451a	miR-144-3p/miR-144
														miR-590-5p/miR-21-5p/miR-21	miR-155-5p
														MIR17HG	miR-17-5p/miR-20b-5p/miR-93-5p
														mitomycin C	miR-196a-5p/miR-196b-5p
														mizoribine	miR-34c-5p/miR-449a/miR-449c-5p
														MKNK1	miR-451/miR-451a
														MKNK2	miR-590-5p/miR-21-5p/miR-21
														MLF1	mitomycin C
														MLL5	mizoribine
														MLL	ML-7
														MLLT1	MLF1
														MLLT3	MLL5
														MLLT10	MLL
														MMP9	MLLT1
														MMP14	MLLT3
														MPL	MLLT10
														MS4A1	MMP9
														MSX2	MPL
														MTHFR	MS4A1
														MXD1	MSR1
														MYB	MSX2
														MYBL2	MTHFR
														MYC	MXD1
														MYCN	MYB
														mycophenolic acid	MYC
														MYCT1	MYCN
														MYD88	mycophenolic acid
														MYH11	MYCT1
														MZF1	MYD88
														N-Ac-leucyl-leucyl-methioninal	MYH11
														N-acetylsphingosine	MZF1
														N4BP2L2	N-Ac-leucyl-leucyl-methioninal
														NBN	N-acetylsphingosine
														NCOA6	N4BP2L2
														neopterin	NBN
														NFATC1	NCOA6
														NFATC3	neopterin
														NFE2	NFATC1
														NFE2L2	NFATC3
														NFIL3	NFE2
														NFKB1	NFE2L2
														NFKB2	NFIL3
														NFKBIA	NFKB1
														NFKBID	NFKB2
														NFYA	NFKBIA
														NGF	NFKBID
														nilotinib	NFYA
														NME1	NGF
														NOD2	nilotinib
														NOG	NME1
														NOS2	NOD2
														NOS3	NOG
														NOTCH1	NOS2
														NOTCH3	NOS3
														NOTCH4	NOTCH1
														NPPA	NOTCH3
														NPY	NOTCH4
														NPY1R	NPPA
														NQO1	NPY
														NR1H2	NPY1R
														NR3C1	NQO1
														NR4A1	NR1H2
														NR5A1	NR3C1
														NRG1	NR4A1
														NUMB	NR5A1
														NUP98	NRG1
														O6-benzylguanine	NUMB
														OLR1	NUP98
														OPRM1	OLR1
														OSM	OPRM1
														Oxi-4503	ORAI1
														paclitaxel	ORAI2
														PAG1	ORAI3
														PALLD	OSM
														Pam3-Cys	Oxi-4503
														pamidronic acid	P2RX7
														PARL	paclitaxel
														PATZ1	PAG1
														PAX1	PALLD
														PAX5	Pam3-Cys
														PBX1	pamidronic acid
														PCGF2	PARL
														PD98059	PATZ1
														PD 153035	PAX1
														PDCD1	PAX5
														PDGFB	PBX1
														PDGFRA	PCGF2
														PDGFRB	PD98059
														PDPK1	PD 153035
														PECAM1	PDCD1
														penicillin	PDGFB
														PENK	PDGFRA
														pentostatin	PDGFRB
														PF4	PDPK1
														PFKM	PECAM1
														PGF	penicillin
														PHC1	PENK
														phenylhydrazine	pentostatin
														phorbol 12,13-dibutyrate	PF4
														phorbol 12,13-didecanoate	PFKM
														phorbol myristate acetate	PGF
														PI-103	PHC1
														PICALM	phenylhydrazine
														PIK3AP1	phorbol 12,13-dibutyrate
														PIK3CD	phorbol 12,13-didecanoate
														PIK3CG	phorbol myristate acetate
														PIK3R1	PI-103
														PIM1	PICALM
														PIM2	PIK3AP1
														PIM3	PIK3CD
														PIWIL2	PIK3CG
														PLCG1	PIK3R1
														PLCG2	PIM1
														PLSCR1	PIM2
														Pmaip1	PIM3
														PML	PIWIL2
														PNP	PLCG1
														Pot1b	PLCG2
														POU2F1	PLSCR1
														PPARG	Pmaip1
														PPBP	PML
														PPM1D	PNP
														PPP3CB	poly rI:rC-RNA
														PRDM1	Pot1b
														PRDX1	POU2AF1
														PRDX2	POU2F1
														PRKAA1	PPARG
														PRKAG1	PPM1D
														PRKCA	PPP3CB
														PRKCD	PRDM1
														PRKCE	PRDX1
														PRKD1	PRDX2
														PRKDC	PRKAA1
														PRKG1	PRKAG1
														PRL	PRKCA
														Prl7a1	PRKCD
														Prl7a2	PRKCE
														PROC	PRKD1
														progesterone	PRKDC
														PROK1	PRKG1
														PROK2	PRL
														PROS1	Prl7a1
														prostaglandin E2	Prl7a2
														PROX1	PROC
														PRTN3	progesterone
														PSME3	PROK1
														PTCRA	PROK2
														PTEN	PROS1
														PTGS2	prostaglandin E2
														PTH	PROX1
														PTHLH	PRTN3
														PTK2B	PSME3
														PTPN1	PTCRA
														PTPN2	PTEN
														PTPN6	PTGS2
														PTPN11	PTH
														PTPRC	PTK2B
														PTPRO	PTPN1
														PURA	PTPN2
														RAC1	PTPN6
														RAC2	PTPN11
														RAC3	PTPN22
														RAF1	PTPRC
														RAG1	PTPRJ
														RAG2	PTPRO
														RAP1GAP	PURA
														RAPGEF2	RAC1
														RARA	RAC2
														RARRES2	RAC3
														RASGRP1	RAF1
														RASSF5	RAG1
														RB1	RAG2
														RBL1	RAP1GAP
														RBL2	RAPGEF2
														RBM15	RARA
														RCOR1	RARRES2
														REL	RASGRP1
														RELA	RASSF5
														resveratrol	RB1
														retinoid	RBL1
														RFX5	RBL2
														RGL4	RBM15
														RGS1	RCOR1
														RHOA	REL
														RHOH	RELA
														RIPK1	RELB
														RNF112	resveratrol
														ROR2	retinoid
														RORC	RFX5
														RPL22	RGL4
														RPS6	RGS1
														RPS19	RHOA
														RPS6KA5	RHOH
														RPS6KA1	RIPK1
														RUNX1	RNF112
														Runx1	ROR2
														RUNX2	RORC
														RUNX3	RPL22
														RUNX1T1	RPS6
														RXRA	RPS19
														S1PR1	RPS6KA5
														SAC3D1	RPS6KA1
														SASH3	RUNX1
														SATB1	Runx1
														Sb202190	RUNX2
														SB203580	RUNX3
														SCARB1	RUNX1T1
														SCGB1D4	RXRA
														SCIN	S-nitroso-N-acetyl-DL-penicillamine
														SCIO-469	S1PR1
														SELE	SAC3D1
														SELL	SASH3
														SELP	SATB1
														SELPLG	Sb202190
														SEMA3A	SB203580
														SENP1	SCARB1
														SERPINA1	SCGB1D4
														SH2B3	SCIN
														SH2D1A	SCIO-469
														SH3BP2	SELE
														SHC1	SELL
														SHH	SELP
														simvastatin	SELPLG
														SIN3B	SENP1
														SIPA1	SERPINA1
														sirolimus	SH2B3
														SIRPA	SH2D1A
														SIRT6	SH3BP2
														SIT1	SHC1
														SLC20A1	SHH
														SLC37A4	simvastatin
														SLC46A1	SIN3B
														SLC4A1	SIPA1
														Slfn1	sirolimus
														SLFN12	SIRPA
														SLFN12L	SIRT6
														SMAD3	SIT1
														SMAD5	SLA
														SMAD7	SLC20A1
														SMARCA4	SLC37A4
														SMARCA5	SLC46A1
														SMARCB1	SLC4A1
														SMO	SLC4A4
														SNAI2	SLC7A1
														SOCS1	Slfn1
														SOCS3	SLFN12
														SOD1	SLFN12L
														sodium orthovanadate	SMAD3
														SOX4	SMAD5
														SOX18	SMAD7
														SP1	SMARCA4
														SP3	SMARCA5
														SP7	SMARCB1
														SP600125	SMO
														sphingosine-1-phosphate	SNAI2
														SPI1	SOCS1
														SPIB	SOCS3
														SPP1	SOD1
														SPRED2	sodium orthovanadate
														SRF	SOX4
														SSBP2	SOX18
														SST	SP1
														ST14	SP3
														ST6GAL1	SP7
														STAM2	SP600125
														STAM	sphingosine-1-phosphate
														STAP2	SPI1
														STAT1	SPIB
														STAT3	SPP1
														STAT4	SPRED2
														STAT5A	SRC
														STAT5B	SRF
														STAT6	SSBP2
														staurosporine	SST
														STEAP3	ST14
														STK4	ST6GAL1
														STK11	STAM2
														STK17B	STAM
														sulfatides	STAP2
														SYK	STAT1
														T22 peptide	STAT3
														TAC1	STAT4
														TAC4	STAT5A
														Tac4	STAT5B
														TACC3	STAT6
														TAL1	staurosporine
														tamoxifen	STEAP3
														TAP1	STK4
														TCF3	STK11
														TCF4	STK17B
														TCF7	sulfatides
														TCF12	SYK
														Tcrbe	T22 peptide
														Tcrd	TAC1
														TEC	TAC4
														TEK	Tac4
														telmisartan	TACC3
														TERC	TAL1
														TESC	tamoxifen
														TET2	TAP1
														tetrachlorodibenzodioxin	TCEA1
														TFRC	TCF3
														TG	TCF4
														Tg(Igh-VR16.7/Igh-C)5Sls	TCF7
														TGFB1	TCF12
														THBS1	Tcrbe
														THBS2	Tcrd
														THEMIS	TEC
														THPO	TEK
														THRA	telmisartan
														thymidine	TERC
														TIMP1	TESC
														TIMP3	TET2
														TIMP2	tetrachlorodibenzodioxin
														TLR9	TFRC
														TLX1	TG
														TMPO	Tg(Igh-VR16.7/Igh-C)5Sls
														TNF	TGFB1
														TNFAIP3	THBS1
														TNFRSF8	THBS2
														TNFRSF9	THEMIS
														TNFRSF10B	THPO
														TNFRSF11A	THRA
														TNFRSF11B	thymidine
														TNFRSF12A	TIMD4
														TNFRSF13B	TIMP1
														TNFRSF13C	TIMP3
														TNFRSF1A	TLR9
														TNFRSF1B	TLX1
														TNFSF10	TMPO
														TNFSF11	TNF
														TNFSF12	TNFAIP3
														TNFSF13B	TNFRSF8
														TOX	TNFRSF9
														TP53	TNFRSF10B
														TP53BP1	TNFRSF11A
														TP53INP1	TNFRSF11B
														TPP2	TNFRSF12A
														TPPP2	TNFRSF13B
														TRA@	TNFRSF13C
														TRAF2	TNFRSF1A
														TRAF3	TNFRSF1B
														TRAF3IP2	TNFSF10
														TRAT1	TNFSF11
														TRB@	TNFSF12
														tretinoin	TNFSF13B
														TRG@	TOX
														TSC22D3	TP53
														Tsc22d3	TP53BP1
														TSLP	TP53INP1
														TSPAN33	TPP2
														TWSG1	TPPP2
														TXK	TRA@
														TYK2	TRAF2
														TYROBP	TRAF3
														tyrphostin AG 1296	TRAT1
														U0126	TRB@
														UBE2I	tretinoin
														UBE2N	TRG@
														ULK1	TSC22D3
														valproic acid	Tsc22d3
														VASP	TSLP
														VAV1	TSPAN33
														VAV2	TSTA3
														VAV3	TWSG1
														VCAM1	TXK
														VDR	TYK2
														VEGFA	TYROBP
														vinblastine	tyrphostin AG 1296
														vinorelbine	U0126
														vitamin A	UBE2I
														VPREB1	UBE2N
														WAS	ULK1
														WASF2	valproic acid
														WASL	VASP
														WIPF1	VAV1
														WNT1	VAV2
														WNT4	VAV3
														WNT3A	VCAM1
														wortmannin	VDR
														WT1	VEGFA
														XIAP	vinblastine
														XRCC4	vinorelbine
														XRCC5	vitamin A
														XRCC6	VPREB1
														Y 27632	WAS
														YY1	WASF2
														ZAP70	WASL
														ZBTB16	WIPF1
														ZBTB17	WNT1
														ZBTB7A	WNT4
														ZBTB7B	WNT3A
														ZEB1	wortmannin
														ZFA-fmk	WT1
														ZFPM1	XIAP
														ZFPM2	XRCC4
														ZFX	XRCC5
														ZMYM2	XRCC6
														ZNF10	Y 27632
														ZNF385A	YY1
														zVAD	ZAP70
														zVAD-FMK	ZBTB16
															ZBTB17
															ZBTB7A
															ZBTB7B
															ZC3H12A
															ZEB1
															ZFA-fmk
															ZFPM1
															ZFPM2
															ZFX
															ZMYM2
															ZNF10
															ZNF385A
															zVAD
															zVAD-FMK
