# Supplementary material for: A Knock-In Npm1 Mutation in Mice Results in Myeloproliferation and Implies a Perturbation in Hematopoietic Microenvironment
Source: PLoS One. 2012 Nov 30;7(11):e49769. doi: 10.1371/journal.pone.0049769 (PMC3511491; doi:10.1371/journal.pone.0049769)
Supplement: Table S4 — Complete summary of GSEA. (XLS) [file pone.0049769.s006.xls]

## Sheet: Mouse_data
Supplemental Table S4. Mouse data
GENE SET	SIZE	ES	NES	NOM p-val	FDR q-val	FWER p-val	RANK AT MAX	LEADING EDGE	ENRICHMENT
CXCL12 INTERACTION SIGNATURE	257	-0.446442	-1.72902	0	0.0642631	0.047	1603	tags=18%, list=9%, signal=19%	WT
CXCR4 INTERACTION SIGNATURE	157	-0.454112	-1.65921	0	0.066479	0.093	2559	tags=27%, list=14%, signal=31%	WT
CELLULAR DEVELOPMENT	390	-0.385104	-1.54414	0.00125156	0.111364	0.221	2614	tags=23%, list=14%, signal=26%	WT
TISSUE MORPHOLOGY	381	-0.335805	-1.35225	0.0150565	0.208828	0.623	1502	tags=14%, list=8%, signal=15%	WT
CELLULAR GROWTH AND PROLIFERATION	245	-0.354301	-1.35182	0.0255376	0.178996	0.623	2614	tags=23%, list=14%, signal=27%	WT
CELLULAR MOVEMENT	86	-0.427725	-1.44091	0.0385233	0.182143	0.43	2333	tags=21%, list=13%, signal=24%	WT
CELLULAR FUNCTION AND MAINTENANCE	49	0.414623	1.44342	0.0455581	0.115332	0.241	1931	tags=27%, list=11%, signal=30%	MUT
INFLAMMATORY RESPONSE	24	-0.504401	-1.32954	0.136622	0.179045	0.668	6	tags=4%, list=0%, signal=4%	WT
IMMUNE CELL TRAFFICKING	20	-0.531965	-1.35428	0.151277	0.248072	0.62	6	tags=5%, list=0%, signal=5%	WT
CELL MORPHOLOGY	125	-0.340029	-1.21947	0.161243	0.292499	0.879	1691	tags=17%, list=9%, signal=18%	WT
CELL DEATH	245	-0.306749	-1.16913	0.181467	0.341794	0.939	1811	tags=15%, list=10%, signal=17%	WT
TISSUE DEVELOPMENT	61	0.297962	1.05342	0.380463	0.530437	0.923	3654	tags=30%, list=20%, signal=37%	MUT
CELL-TO-CELL SIGNALING AND INTERACTION	84	-0.299953	-0.999022	0.446345	0.665223	1	2508	tags=21%, list=14%, signal=25%	WT
CANCER	30	-0.349674	-0.978307	0.48244	0.659432	1	1405	tags=23%, list=8%, signal=25%	WT
HEMATOLOGICAL DISEASE	20	0.33319	0.932025	0.568889	0.59529	0.992	3263	tags=35%, list=18%, signal=43%	MUT
CELL CYCLE	68	-0.271466	-0.884228	0.661184	0.825178	1	2291	tags=21%, list=13%, signal=23%	WT
SKELETAL AND MUSCULAR SYSTEM DEVELOPMENT AND FUNCTION	20	-0.23589	-0.590789	0.918406	0.977733	1	2322	tags=20%, list=13%, signal=23%	WT
LYMPHOID TISSUE STRUCTURE AND DEVELOPMENT	20	-0.23589	-0.601608	0.926063	1	1	2322	tags=20%, list=13%, signal=23%	WT
CONNECTIVE TISSUE DEVELOPMENT AND FUNCTION	20	-0.23589	-0.591107	0.937618	1	1	2322	tags=20%, list=13%, signal=23%	WT
CELLULAR COMPORMISE	<20
HEMATOLOGICAL SYSTEM DEVELOPMENT AND FUNCTION	>500
HEMATOPOIESIS	>500

## Sheet: Human_data
Supplemental Table S4. Human data
GENE SET	SIZE	ES	NES	NOM p-val	FDR q-val	FWER p-val	RANK AT MAX	LEADING EDGE	ENRICHMENT
INFLAMMATORY RESPONSE	25	-0.770875	-1.89292	0	0	0	1794	tags=32%, list=6%, signal=34%	WT
IMMUNE CELL TRAFFICKING	20	-0.806146	-1.85302	0	0	0	1794	tags=35%, list=6%, signal=37%	WT
CELL MORPHOLOGY	151	-0.533191	-1.74796	0	0.00456524	0.014	3745	tags=38%, list=12%, signal=43%	WT
CXCL12 INTERACTION SIGNATURE	308	-0.490088	-1.72208	0	0.00455534	0.018	4214	tags=30%, list=13%, signal=34%	WT
CELLULAR MOVEMENT	106	-0.557862	-1.71294	0	0.00382761	0.019	2112	tags=24%, list=7%, signal=25%	WT
TISSUE MORPHOLOGY	453	-0.46201	-1.6905	0	0.00469199	0.028	4015	tags=36%, list=13%, signal=40%	WT
CXCR4 INTERACTION SIGNATURE	190	-0.495775	-1.66789	0	0.00455894	0.032	4150	tags=37%, list=13%, signal=42%	WT
CELL DEATH	286	-0.455731	-1.60523	0	0.00924046	0.071	3036	tags=28%, list=10%, signal=31%	WT
CELLULAR DEVELOPMENT	461	-0.40397	-1.47797	0	0.0258914	0.216	2897	tags=26%, list=9%, signal=29%	WT
TISSUE DEVELOPMENT	74	-0.518064	-1.5371	0.011583	0.0162216	0.13	4076	tags=49%, list=13%, signal=56%	WT
CELL-TO-CELL SIGNALING AND INTERACTION	97	-0.456706	-1.41151	0.0202578	0.037218	0.321	1884	tags=22%, list=6%, signal=23%	WT
CELLULAR GROWTH AND PROLIFERATION	293	0.354633	1.28322	0.0320366	0.827853	0.593	940	tags=10%, list=3%, signal=10%	MUT
CELLULAR FUNCTION AND MAINTENANCE	64	0.413735	1.23097	0.150424	0.360415	0.701	2156	tags=20%, list=7%, signal=22%	MUT
CANCER	33	0.474337	1.2497	0.184549	0.491776	0.663	940	tags=12%, list=3%, signal=12%	MUT
CELL CYCLE	76	0.372695	1.14826	0.216471	0.430406	0.847	2173	tags=18%, list=7%, signal=20%	MUT
CONNECTIVE TISSUE DEVELOPMENT AND FUNCTION	26	0.434332	1.11128	0.304622	0.413896	0.899	635	tags=12%, list=2%, signal=12%	MUT
LYMPHOID TISSUE STRUCTURE AND DEVELOPMENT	26	0.434332	1.08821	0.343815	0.333279	0.924	635	tags=12%, list=2%, signal=12%	MUT
SKELETAL AND MUSCULAR SYSTEM DEVELOPMENT AND FUNCTION	26	0.434332	1.09754	0.349785	0.369517	0.912	635	tags=12%, list=2%, signal=12%	MUT
HEMATOLOGICAL DISEASE	21	0.305183	0.735052	0.833333	0.915736	1	2341	tags=14%, list=7%, signal=15%	MUT
CELLULAR COMPORMISE	<20
HEMATOLOGICAL SYSTEM DEVELOPMENT AND FUNCTION	>500
HEMATOPOIESIS	>500
