# Supplementary material for: A Knock-In Npm1 Mutation in Mice Results in Myeloproliferation and Implies a Perturbation in Hematopoietic Microenvironment
Source: PLoS One. 2012 Nov 30;7(11):e49769. doi: 10.1371/journal.pone.0049769 (PMC3511491; doi:10.1371/journal.pone.0049769)
Supplement: Table S5 — Leading-edge genes from GSEA. (XLSX) [file pone.0049769.s007.xlsx]

## Sheet: Data
Supplemental Table S5.
	Mouse data				Human data
	CXCR4 INTERACTION SIGNATURE (27 molecules)	CXCL12 INTERACTION SIGNATURE (36 molecules)			CXCR4 INTERACTION SIGNATURE (49 molecules)	CXCL12 INTERACTION SIGNATURE (71 molecules)
	STAT1	PXN			GNAQ	FYN
	IL15	CCL2			GAD1	CXCR6
	PTK2B	CXCL1			IL7	DOCK9
	RET	TFF1			ESR2	GAD1
	LASP1	MAP2K1			IL15	ARPC4
	VEGFA	ROCK1			EIF2C3	TNFRSF1B
	STAT2	ANKRD12			GNAI2	RAC1
	ANXA1	CTNNB1			JAK3	CCR4
	CCL2	STAT3			IGF1R	ESR2
	STAT3	ITGA4			B2M	GNAI2
	PTGER2	GNAI2			DPP4	DMPK
	GNAI2	CXCR4			GH1	JAK3
	HIF1A	MAPK3			UBC	CREB1
	CXCR4	SYK			MAPK3	CPSF1
	MAPK3	CHUK			TLR2	DPP4
	ID2	PRKCD			ID2	ROCK1
	IL6	IL6			ITCH	RYR3
	CCR5	JAK1			RET	JMJD1C
	JAK1	BCL3			PTPRC	HCLS1
	MYH9	HCLS1			EIF2C4	MAPK3
	PTPRC	LCP2			PTPN11	ADAM10
	IL16	RASSF5			POMC	ZAP70
	XDH	STK4			JAK1	RET
	SOCS3	IL18			HIF1A	GJA1
	CHRM3	ITGB2			CD40LG	CDH1
	TLR2	NCK1			IL1B	PTPN11
	IL1B	IL16			COL2A1	SDC4
		MARCKS			STAT1	ANXA2
		TNFSF14			CXCL12	NR4A1
		ANXA2			NFKB1	CD44
		SOCS3			IRF4	JAK1
		CSF3R			CCL2	PXN
		CD33			EPAS1	ITGAL
		TIMP2			EIF2C2	CANX
		IL1B			FOXC2	BCL3
		MMP9			CCL5	IL1B
					MAPK1	SORBS3
					IL6	GSR
					ID3	CXCL12
					IFNG	NFKB1
					HBEGF	IL1A
					IL16	MAPK14
					MATK	ICAM1
					TNF	RGS16
					CD74	CCL2
					CXCR7	MAP2K1
					CAMP	CD3G
					HGF	MMP11
					APP	CCL5
						RAP2A
						MAPK1
						BCL2L1
						IL6
						ITK
						IFNG
						ACP5
						AXL
						DPYSL2
						IL16
						CD247
						EBF1
						PTGS2
						STAT4
						TNF
						CSF3R
						CCND1
						CXCR7
						CXCL1
						MMP9
						FOXO1
						APP
